# Supplementary material for: Bioinformatic tools for tRNA gene analyses in mitochondrial DNA sequence data
Source: Data Brief. 2020 Feb 22;29:105284. doi: 10.1016/j.dib.2020.105284 (PMC7049592; doi:10.1016/j.dib.2020.105284)
Supplement: Multimedia component 1 — Table S1. Pairwise identity analysis of tRNA genes of interest from mt genomes of amphipods. The maximum p-value and the minimum genetic distance ratio value indicate the isoacceptor type of the tested tRNA gene. Table S2. Comparison of different modes of tRNA gene alignment in different groups of amphipods. AIC is Akaike Information Criterion estimated for the current alignment mode. BIC is Bayesian Information Criterion estimated for the current alignment mode. Δ BIC is the difference between the BIC value of the current alignment mode and the BIC value of the best alignment mode (defined based on the minimum BIC value). [file mmc1.zip › TableS1.xlsx]

## Sheet: Лист1
The data of genetic distance test for trnA1 from A. victorii						The data of genetic distance test for trnA2 from A. victorii
tRNA gene types	p-value	Mean distance among isoacceptor tRNAs set (d mean)	Mean distance among tRNA under examination and isoacceptor tRNAs (d test)	The ratio (1- d mean/ d test)		tRNA gene types	p-value	Mean distance among isoacceptor tRNAs set (d mean)	Mean distance among tRNA under examination and isoacceptor tRNAs (d test)	The ratio (1- d mean/ d test)
A	0.9922	0.1954	0.1764	-0.108		A	0.1439	0.1954	0.5358	0.6352
C	0.1689	0.2301	0.5185	0.5562		C	0.0925	0.2301	0.538	0.5723
D	0.05	0.23	0.6145	0.6257		D	0.088	0.23	0.5744	0.5996
E	0.0064	0.1066	0.5939	0.8205		E	0.0169	0.1066	0.5549	0.8079
F	0.036	0.2585	0.5885	0.5607		F	0.1348	0.2585	0.5615	0.5395
G	0.0348	0.1227	0.5207	0.7644		G	0.0609	0.1227	0.4977	0.7535
H	0.1155	0.2462	0.504	0.5114		H	0.1155	0.2462	0.5233	0.5295
I	0.0527	0.2113	0.5811	0.6364		I	0.248	0.2113	0.3958	0.4662
K	0.0064	0.1353	0.583	0.7679		K	0.0061	0.1353	0.6669	0.7971
L1	0.1035	0.2828	0.6588	0.5708		L1	0.1035	0.2828	0.6565	0.5693
L2	0.0532	0.169	0.4918	0.6564		L2	0.0134	0.169	0.5746	0.7059
M	0.0316	0.101	0.5616	0.8201		M	0.0029	0.101	0.5408	0.8132
N	0.0231	0.1613	0.607	0.7342		N	0.0287	0.1613	0.5913	0.7271
P	0.0174	0.1049	0.5614	0.8132		P	0.0316	0.1049	0.507	0.7931
Q	0.07	0.1216	0.5305	0.7707		Q	0.0341	0.1216	0.6131	0.8016
R	0.0173	0.1668	0.6667	0.7497		R	0.018	0.1668	0.6946	0.7598
S1	0.0709	0.1424	0.4941	0.7118		S1	0.0159	0.1424	0.5758	0.7527
S2	0.049	0.278	0.5787	0.5197		S2	0.0334	0.278	0.6145	0.5477
T	0.1078	0.1553	0.3751	0.586		T	0.0143	0.1553	0.511	0.6961
V	0.0302	0.1895	0.5718	0.6687		V	0.0713	0.1895	0.5996	0.684
W	0.0535	0.1535	0.5595	0.7257		W	0.0749	0.1535	0.5123	0.7004
Y	0.0823	0.1653	0.5612	0.7054		Y	0.0834	0.1653	0.5538	0.7015
The data of genetic distance test for trnD1 from A. victorii						The data of genetic distance test for trnD2 from A. victorii
tRNAs gene types	p-value	Mean distance among isoacceptor tRNAs set (d mean)	Mean distance among tRNA under examination and isoacceptor tRNAs (d test)	The ratio (1- d mean/ d test)		tRNAs types	p-value	Mean distance among isoacceptor tRNAs set (d mean)	Mean distance among tRNA under examination and isoacceptor tRNAs (d test)	The ratio (1- d mean/ d test)
A	0.0444	0.1954	0.4885	0.5999		A	0.0115	0.1954	0.6368	0.6931
C	0.1355	0.2301	0.5279	0.5641		C	0.2066	0.2301	0.5558	0.586
D	0.9883	0.23	0.2862	0.1964		D	0.1508	0.23	0.5574	0.5874
E	0.0296	0.1066	0.4391	0.7572		E	0.0361	0.1066	0.4886	0.7818
F	0.0584	0.2585	0.5425	0.5235		F	0.2659	0.2585	0.4761	0.457
G	0.0292	0.1227	0.5012	0.7552		G	0.0157	0.1227	0.5123	0.7605
H	0.1179	0.2462	0.5748	0.5716		H	0.7071	0.2462	0.3546	0.3055
I	0.0383	0.2113	0.625	0.6619		I	0.1905	0.2113	0.4295	0.5081
K	0.0066	0.1353	0.505	0.732		K	0.0053	0.1353	0.6478	0.7911
L1	0.0454	0.2828	0.6359	0.5553		L1	0.0847	0.2828	0.7074	0.6003
L2	0.0495	0.169	0.6327	0.7329		L2	0.0318	0.169	0.5253	0.6783
M	0.0009	0.101	0.5816	0.8263		M	0.0009	0.101	0.6366	0.8413
N	0.0506	0.1613	0.6335	0.7453		N	0.0196	0.1613	0.6428	0.749
P	0.0155	0.1049	0.5781	0.8186		P	0.0296	0.1049	0.4741	0.7788
Q	0.0287	0.1216	0.6345	0.8083		Q	0.0424	0.1216	0.5652	0.7848
R	0.036	0.1668	0.5275	0.6837		R	0.0163	0.1668	0.5688	0.7067
S1	0.0379	0.1424	0.4825	0.7049		S1	0.012	0.1424	0.6278	0.7732
S2	0.1313	0.278	0.5315	0.477		S2	0.2046	0.278	0.5469	0.4917
T	0.063	0.1553	0.446	0.6518		T	0.0162	0.1553	0.5791	0.7319
V	0.0211	0.1895	0.5531	0.6575		V	0.0825	0.1895	0.3905	0.5148
W	0.0542	0.1535	0.5958	0.7424		W	0.0542	0.1535	0.5916	0.7406
Y	0.0544	0.1653	0.5373	0.6923		Y	0.0574	0.1653	0.5699	0.7099
The data of genetic distance test for trnY1 from A. victorii						The data of genetic distance test for trnY2 from A. victorii
tRNAs types	p-value	Mean distance among isoacceptor tRNAs set (d mean)	Mean distance among tRNA under examination and isoacceptor tRNAs (d test)	The ratio (1- d mean/ d test)		tRNAs types	p-value	Mean distance among isoacceptor tRNAs set (d mean)	Mean distance among tRNA under examination and isoacceptor tRNAs (d test)	The ratio (1- d mean/ d test)
A	0.2225	0.1954	0.5421	0.6395		A	0.0193	0.1954	0.5877	0.6674
C	0.4222	0.2301	0.4291	0.4637		C	0.1339	0.2301	0.587	0.608
D	0.1508	0.23	0.516	0.5543		D	0.5782	0.23	0.3588	0.359
E	0.035	0.1066	0.4637	0.7701		E	0.039	0.1066	0.5387	0.8021
F	0.0628	0.2585	0.5943	0.565		F	0.0076	0.2585	0.6665	0.6121
G	0.0015	0.1227	0.6095	0.7987		G	0.0893	0.1227	0.467	0.7373
H	0.1402	0.2462	0.5018	0.5093		H	0.1177	0.2462	0.5741	0.5711
I	0.1373	0.2113	0.5354	0.6054		I	0.0273	0.2113	0.6116	0.6545
K	0.0065	0.1353	0.6085	0.7776		K	0.0173	0.1353	0.5498	0.7539
L1	0.2221	0.2828	0.5263	0.4627		L1	0.0235	0.2828	0.6707	0.5784
L2	0.0134	0.169	0.5766	0.707		L2	0.0255	0.169	0.6607	0.7443
M	0.0009	0.101	0.6722	0.8497		M	0.0002	0.101	0.472	0.786
N	0.0506	0.1613	0.5931	0.728		N	0.0551	0.1613	0.6231	0.7411
P	0.0174	0.1049	0.5433	0.807		P	0.0174	0.1049	0.5308	0.8024
Q	0.0333	0.1216	0.5346	0.7725		Q	0.0333	0.1216	0.5346	0.7725
R	0.0379	0.1668	0.6206	0.7311		R	0.0158	0.1668	0.5317	0.6862
S1	0.0709	0.1424	0.4991	0.7147		S1	0.0709	0.1424	0.4346	0.6723
S2	0.1841	0.278	0.5388	0.4841		S2	0.0781	0.278	0.6456	0.5694
T	0.0668	0.1553	0.417	0.6276		T	0.0668	0.1553	0.417	0.6276
V	0.0302	0.1895	0.5914	0.6796		V	0.0719	0.1895	0.6386	0.7033
W	0.0258	0.1535	0.666	0.7696		W	0.0538	0.1535	0.5482	0.7201
Y	0.8803	0.1653	0.1362	-0.2136		Y	0.1142	0.1653	0.4909	0.6632
The data of genetic distance test for trnF1 from B. grewingkii						The data of genetic distance test for trnF2 from B. grewingkii
tRNAs types	p-value	Mean distance among isoacceptor tRNAs set (d mean)	Mean distance among tRNA under examination and isoacceptor tRNAs (d test)	The ratio (1- d mean/ d test)		tRNAs types	p-value	Mean distance among isoacceptor tRNAs set (d mean)	Mean distance among tRNA under examination and isoacceptor tRNAs (d test)	The ratio (1- d mean/ d test)
A	0.0799	0.1954	0.6005	0.6746		A	0.0413	0.1954	0.5833	0.6649
C	0.3574	0.2301	0.558	0.5876		C	0.3437	0.2301	0.5077	0.5468
D	0.0994	0.23	0.6025	0.6182		D	0.0465	0.23	0.6611	0.6521
E	0.0161	0.1066	0.6201	0.8281		E	0.0064	0.1066	0.614	0.8264
F	0.9728	0.2585	0.226	-0.1442		F	0.1574	0.2585	0.4982	0.4811
G	0.0061	0.1227	0.5818	0.7891		G	0.0103	0.1227	0.5792	0.7882
H	0.0936	0.2462	0.5018	0.5093		H	0.0953	0.2462	0.5822	0.5771
I	0.089	0.2113	0.5354	0.6054		I	0.0415	0.2113	0.5881	0.6407
K	0.0181	0.1353	0.5964	0.7731		K	0.035	0.1353	0.4634	0.7079
L1	0.1605	0.2828	0.5911	0.5216		L1	0.1871	0.2828	0.5216	0.4579
L2	0.0606	0.169	0.5789	0.7081		L2	0.0529	0.169	0.489	0.6545
M	0.0176	0.101	0.5963	0.8306		M	0.0306	0.101	0.5286	0.8089
N	0.0538	0.1613	0.5275	0.6941		N	0.0601	0.1613	0.5756	0.7197
P	0.0155	0.1049	0.5874	0.8214		P	0.0337	0.1049	0.6239	0.8319
Q	0.0822	0.1216	0.5783	0.7897		Q	0.0408	0.1216	0.5661	0.7851
R	0.0117	0.1668	0.5961	0.7201		R	0.0185	0.1668	0.592	0.7181
S1	0.0182	0.1424	0.5881	0.7579		S1	0.0397	0.1424	0.5898	0.7586
S2	0.1428	0.278	0.5597	0.5034		S2	0.2081	0.278	0.5863	0.5259
T	0.0596	0.1553	0.4787	0.6756		T	0.0637	0.1553	0.5156	0.6988
V	0.0464	0.1895	0.6377	0.7029		V	0.0498	0.1895	0.6858	0.7237
W	0.0322	0.1535	0.5603	0.7261		W	0.0418	0.1535	0.4766	0.678
Y	0.078	0.1653	0.5435	0.6958		Y	0.0538	0.1653	0.5217	0.6831
The data of genetic distance test for trnX from C. tuberculatus
tRNAs types	p-value	Mean distance among isoacceptor tRNAs set (d mean)	Mean distance among tRNA under examination and isoacceptor tRNAs (d test)	The ratio (1- d mean/ d test)
A	0.0355	0.1954	0.6982	0.7201
C	0.1586	0.2301	0.6082	0.6216
D	0.0221	0.23	0.6816	0.6626
E	0.0055	0.1066	0.5848	0.8177
F	0.0745	0.2585	0.636	0.5935
G	0.0598	0.1227	0.6241	0.8034
H	0.0324	0.2462	0.5837	0.5782
I	0.0087	0.2113	0.7049	0.7003
K	0.0182	0.1353	0.6167	0.7806
L1	0.1421	0.2828	0.6652	0.5749
L2	0.044	0.169	0.6917	0.7557
M	0.1301	0.101	0.2986	0.6617
N	0.0016	0.1613	0.5798	0.7217
P	0.0275	0.1049	0.5287	0.8016
Q	0.0252	0.1216	0.5836	0.7916
R	0.0139	0.1668	0.5108	0.6734
S1	0.0738	0.1424	0.5507	0.7414
S2	0.021	0.278	0.5807	0.5213
T	0.0501	0.1553	0.4654	0.6663
V	0.0764	0.1895	0.5759	0.671
W	0.0598	0.1535	0.5495	0.7207
Y	0.0071	0.1653	0.5619	0.7058
The data of genetic distance test for trnP1 from E. vittatus						The data of genetic distance test for trnP2 from E. vittatus
tRNAs types	p-value	Mean distance among isoacceptor tRNAs set (d mean)	Mean distance among tRNA under examination and isoacceptor tRNAs (d test)	The ratio (1- d mean/ d test)		tRNAs types	p-value	Mean distance among isoacceptor tRNAs set (d mean)	Mean distance among tRNA under examination and isoacceptor tRNAs (d test)	The ratio (1- d mean/ d test)
A	0.0332	0.1954	0.5783	0.662		A	0.0497	0.1954	0.5948	0.6714
C	0.1401	0.2301	0.593	0.6119		C	0.1125	0.2301	0.6056	0.62
D	0.0892	0.23	0.5295	0.5657		D	0.0191	0.23	0.6146	0.6258
E	0.0128	0.1066	0.5713	0.8134		E	0.018	0.1066	0.5157	0.7933
F	0.1504	0.2585	0.5813	0.5553		F	0.1504	0.2585	0.5796	0.5539
G	0.0227	0.1227	0.4927	0.751		G	0.0255	0.1227	0.6341	0.8065
H	0.2926	0.2462	0.4563	0.4604		H	0.1093	0.2462	0.5692	0.5674
I	0.0969	0.2113	0.6066	0.6517		I	0.088	0.2113	0.6296	0.6644
K	0.0067	0.1353	0.6022	0.7753		K	0.0185	0.1353	0.5462	0.7522
L1	0.0746	0.2828	0.6593	0.5711		L1	0.4193	0.2828	0.4158	0.3198
L2	0.0364	0.169	0.557	0.6967		L2	0.0684	0.169	0.5662	0.7016
M	0.0386	0.101	0.4866	0.7924		M	0.0433	0.101	0.4709	0.7855
N	0.0607	0.1613	0.6326	0.745		N	0.0237	0.1613	0.6008	0.7315
P	0.9905	0.1049	0.0929	-0.1288		P	0.0245	0.1049	0.5934	0.8232
Q	0.0408	0.1216	0.5769	0.7891		Q	0.0788	0.1216	0.4997	0.7566
R	0.0338	0.1668	0.5958	0.7199		R	0.0172	0.1668	0.538	0.6899
S1	0.0394	0.1424	0.5728	0.7514		S1	0.0181	0.1424	0.6057	0.7649
S2	0.1322	0.278	0.5753	0.5168		S2	0.054	0.278	0.6444	0.5686
T	0.0285	0.1553	0.5167	0.6995		T	0.0147	0.1553	0.6172	0.7484
V	0.0491	0.1895	0.5425	0.6507		V	0.105	0.1895	0.5977	0.683
W	0.0563	0.1535	0.5596	0.7257		W	0.0529	0.1535	0.5694	0.7305
Y	0.089	0.1653	0.5619	0.7058		Y	0.0338	0.1653	0.4926	0.6644
The data of genetic distance test for trnL1 from G. cabanisii						The data of genetic distance test for trnL2 from G. cabanisii						The data of genetic distance test for trnL3 from G. cabanisii
tRNAs types	p-value	Mean distance among isoacceptor tRNAs set (d mean)	Mean distance among tRNA under examination and isoacceptor tRNAs (d test)	The ratio (1- d mean/ d test)		tRNAs types	p-value	Mean distance among isoacceptor tRNAs set (d mean)	Mean distance among tRNA under examination and isoacceptor tRNAs (d test)	The ratio (1- d mean/ d test)		tRNAs types	p-value	Mean distance among isoacceptor tRNAs set (d mean)	Mean distance among tRNA under examination and isoacceptor tRNAs (d test)	The ratio (1- d mean/ d test)
A	0.0504	0.1954	0.6072	0.6782		A	0.0504	0.1954	0.5837	0.6652		A	0.104	0.1954	0.5672	0.6554
C	0.2747	0.2301	0.4949	0.535		C	0.1118	0.2301	0.5581	0.5877		C	0.2555	0.2301	0.5128	0.5513
D	0.0544	0.23	0.6904	0.6668		D	0.0274	0.23	0.613	0.6248		D	0.0464	0.23	0.6487	0.6455
E	0.0159	0.1066	0.5795	0.8161		E	0.0062	0.1066	0.6537	0.8369		E	0.0159	0.1066	0.6011	0.8227
F	0.0709	0.2585	0.626	0.587		F	0.0637	0.2585	0.579	0.5535		F	0.0307	0.2585	0.612	0.5775
G	0.0252	0.1227	0.6184	0.8016		G	0.0255	0.1227	0.6201	0.8021		G	0.0534	0.1227	0.5946	0.7937
H	0.0606	0.2462	0.5577	0.5585		H	0.0608	0.2462	0.6308	0.6096		H	0.06	0.2462	0.5834	0.5779
I	0.0585	0.2113	0.6667	0.6831		I	0.0585	0.2113	0.6542	0.677		I	0.0941	0.2113	0.7136	0.7039
K	0.0029	0.1353	0.5933	0.7719		K	0.0026	0.1353	0.6123	0.779		K	0.0185	0.1353	0.5414	0.7501
L1	0.9964	0.2828	0.2131	-0.3267		L1	0.9867	0.2828	0.3471	0.1853		L1	0.9906	0.2828	0.3107	0.0898
L2	0.0622	0.169	0.5232	0.677		L2	0.065	0.169	0.5844	0.7109		L2	0.1055	0.169	0.5302	0.6813
M	0.0865	0.101	0.5209	0.806		M	0.0176	0.101	0.6264	0.8387		M	0.0176	0.101	0.616	0.836
N	0.0387	0.1613	0.5517	0.7075		N	0.0379	0.1613	0.5739	0.7189		N	0.0463	0.1613	0.652	0.7525
P	0.0155	0.1049	0.5873	0.8214		P	0.018	0.1049	0.6867	0.8473		P	0.0167	0.1049	0.6734	0.8443
Q	0.0868	0.1216	0.4576	0.7342		Q	0.0433	0.1216	0.4706	0.7415		Q	0.1415	0.1216	0.4251	0.7139
R	0.0359	0.1668	0.5966	0.7203		R	0.0474	0.1668	0.4622	0.639		R	0.0379	0.1668	0.5818	0.7132
S1	0.015	0.1424	0.6127	0.7676		S1	0.0508	0.1424	0.5229	0.7277		S1	0.0263	0.1424	0.5942	0.7604
S2	0.0976	0.278	0.6229	0.5537		S2	0.1289	0.278	0.585	0.5249		S2	0.1719	0.278	0.5501	0.4947
T	0.0349	0.1553	0.5505	0.7179		T	0.0158	0.1553	0.6012	0.7417		T	0.0327	0.1553	0.5738	0.7294
V	0.0393	0.1895	0.6163	0.6926		V	0.1285	0.1895	0.5174	0.6338		V	0.0471	0.1895	0.5688	0.6669
W	0.0196	0.1535	0.6207	0.7528		W	0.0196	0.1535	0.6427	0.7612		W	0.0535	0.1535	0.5801	0.7355
Y	0.0414	0.1653	0.4984	0.6683		Y	0.0533	0.1653	0.5239	0.6845		Y	0.0768	0.1653	0.4843	0.6587
The data of genetic distance test for trnQ1 from G.fasciatus						The data of genetic distance test for trnQ2 from G.fasciatus
tRNAs types	p-value	Mean distance among isoacceptor tRNAs set (d mean)	Mean distance among tRNA under examination and isoacceptor tRNAs (d test)	The ratio (1- d mean/ d test)		tRNAs types	p-value	Mean distance among isoacceptor tRNAs set (d mean)	Mean distance among tRNA under examination and isoacceptor tRNAs (d test)	The ratio (1- d mean/ d test)
A	0.1013	0.1954	0.4935	0.604		A	0.0276	0.1954	0.6563	0.7022
C	0.0073	0.2301	0.6151	0.6259		C	0.0073	0.2301	0.6327	0.6363
D	0.0865	0.23	0.5332	0.5686		D	0.0474	0.23	0.5488	0.5809
E	0.0268	0.1066	0.5043	0.7886		E	0.03	0.1066	0.5624	0.8105
F	0.0836	0.2585	0.5577	0.5364		F	0.0464	0.2585	0.5587	0.5372
G	0.0271	0.1227	0.5313	0.7691		G	0.0201	0.1227	0.6422	0.809
H	0.0921	0.2462	0.4989	0.5065		H	0.9906	0.2462	0.3483	0.293
I	0.0856	0.2113	0.5625	0.6244		I	0.1308	0.2113	0.5461	0.6131
K	0.0185	0.1353	0.5446	0.7515		K	0.018	0.1353	0.5916	0.7712
L1	0.6213	0.2828	0.4589	0.3839		L1	0.1254	0.2828	0.6158	0.5408
L2	0.0264	0.169	0.664	0.7455		L2	0.0992	0.169	0.5269	0.6793
M	0.0176	0.101	0.5696	0.8226		M	0.0433	0.101	0.4614	0.781
N	0.062	0.1613	0.5548	0.7092		N	0.0375	0.1613	0.6675	0.7583
P	0.0131	0.1049	0.5137	0.7959		P	0.0035	0.1049	0.3869	0.7289
Q	0.9083	0.1216	0.1456	0.1644		Q	0.1301	0.1216	0.5692	0.7863
R	0.0175	0.1668	0.6952	0.76		R	0.0171	0.1668	0.5853	0.7149
S1	0.1129	0.1424	0.4751	0.7003		S1	0.018	0.1424	0.5896	0.7585
S2	0.0256	0.278	0.5933	0.5315		S2	0.0331	0.278	0.5704	0.5127
T	0.0162	0.1553	0.5556	0.7205		T	0.0313	0.1553	0.5828	0.7336
V	0.3908	0.1895	0.3577	0.4704		V	0.0764	0.1895	0.6146	0.6917
W	0.0069	0.1535	0.5521	0.7221		W	0.0218	0.1535	0.6084	0.7478
Y	0.0743	0.1653	0.5258	0.6856		Y	0.0447	0.1653	0.5908	0.7202
The data of genetic distance test for trnN1 from G.fasciatus						The data of genetic distance test for trnN2 from G.fasciatus
tRNAs types	p-value	Mean distance among isoacceptor tRNAs set (d mean)	Mean distance among tRNA under examination and isoacceptor tRNAs (d test)	The ratio (1- d mean/ d test)		tRNAs types	p-value	Mean distance among isoacceptor tRNAs set (d mean)	Mean distance among tRNA under examination and isoacceptor tRNAs (d test)	The ratio (1- d mean/ d test)
A	0.0194	0.1954	0.6303	0.6899		A	0.0434	0.1954	0.5758	0.6606
C	0.0305	0.2301	0.6255	0.6321		C	0.0113	0.2301	0.5977	0.615
D	0.0998	0.23	0.5014	0.5413		D	0.0576	0.23	0.5885	0.6092
E	0.0053	0.1066	0.641	0.8337		E	0.0053	0.1066	0.6054	0.8239
F	0.0642	0.2585	0.6075	0.5744		F	0.0653	0.2585	0.5109	0.4939
G	0.0132	0.1227	0.4974	0.7534		G	0.0306	0.1227	0.5116	0.7602
H	0.0562	0.2462	0.6043	0.5925		H	0.0891	0.2462	0.5329	0.5379
I	0.0794	0.2113	0.5841	0.6382		I	0.1291	0.2113	0.4715	0.5519
K	0.04	0.1353	0.496	0.7272		K	0.0056	0.1353	0.5185	0.739
L1	0.0819	0.2828	0.6055	0.533		L1	0.1823	0.2828	0.6023	0.5305
L2	0.0302	0.169	0.5749	0.7061		L2	0.0302	0.169	0.5846	0.7109
M	0.0533	0.101	0.5326	0.8103		M	0.0431	0.101	0.5324	0.8102
N	0.9183	0.1613	0.1398	-0.1537		N	0.0424	0.1613	0.5637	0.7138
P	0.0082	0.1049	0.5995	0.825		P	0.0082	0.1049	0.6107	0.8283
Q	0.1301	0.1216	0.4681	0.7402		Q	0.0613	0.1216	0.6124	0.8014
R	0.0361	0.1668	0.6074	0.7253		R	0.0382	0.1668	0.6381	0.7385
S1	0.0396	0.1424	0.5329	0.7328		S1	0.0396	0.1424	0.5694	0.7499
S2	0.0162	0.278	0.713	0.6102		S2	0.0192	0.278	0.5543	0.4985
T	0.0162	0.1553	0.6135	0.7469		T	0.015	0.1553	0.6456	0.7595
V	0.1616	0.1895	0.4774	0.6031		V	0.0764	0.1895	0.5887	0.6782
W	0.0145	0.1535	0.6396	0.76		W	0.072	0.1535	0.4622	0.6679
Y	0.1931	0.1653	0.5781	0.7141		Y	0.1157	0.1653	0.599	0.724
The data of genetic distance test for trnV from G.fasciatus
tRNAs types	p-value	Mean distance among isoacceptor tRNAs set (d mean)	Mean distance among tRNA under examination and isoacceptor tRNAs (d test)	The ratio (1- d mean/ d test)
A	0.0572	0.1954	0.4599	0.5751
C	0.0663	0.2301	0.542	0.5755
D	0.1605	0.23	0.4504	0.4893
E	0.0061	0.1066	0.6178	0.8275
F	0.0715	0.2585	0.6316	0.5907
G	0.0435	0.1227	0.6071	0.7979
H	0.0885	0.2462	0.5222	0.5285
I	0.1484	0.2113	0.5139	0.5888
K	0.0359	0.1353	0.4457	0.6963
L1	0.0339	0.2828	0.617	0.5417
L2	0.0594	0.169	0.5516	0.6937
M	0.0252	0.101	0.6063	0.8334
N	0.088	0.1613	0.6241	0.7415
P	0.0264	0.1049	0.5046	0.7922
Q	0.1301	0.1216	0.6126	0.8014
R	0.064	0.1668	0.5311	0.6858
S1	0.0674	0.1424	0.4755	0.7006
S2	0.03	0.278	0.5956	0.5333
T	0.0071	0.1553	0.5142	0.698
V	0.4185	0.1895	0.3333	0.4316
W	0.0323	0.1535	0.6113	0.749
Y	0.1165	0.1653	0.5813	0.7156
The data of genetic distance test for trnY from G.fasciatus
tRNAs types	p-value	Mean distance among isoacceptor tRNAs set (d mean)	Mean distance among tRNA under examination and isoacceptor tRNAs (d test)	The ratio (1- d mean/ d test)
A	0.0896	0.1954	0.5346	0.6344
C	0.332	0.2301	0.4667	0.5069
D	0.0852	0.23	0.4572	0.4969
E	0.0119	0.1066	0.5169	0.7938
F	0.0376	0.2585	0.6059	0.5733
G	0.0421	0.1227	0.4846	0.7468
H	0.1141	0.2462	0.4532	0.4566
I	0.1308	0.2113	0.5724	0.6308
K	0.0185	0.1353	0.5788	0.7662
L1	0.2684	0.2828	0.5938	0.5238
L2	0.0287	0.169	0.6237	0.7291
M	0.0001	0.101	0.63	0.8396
N	0.044	0.1613	0.6496	0.7516
P	0.0097	0.1049	0.5944	0.8235
Q	0.0684	0.1216	0.5527	0.7799
R	0.0175	0.1668	0.6881	0.7575
S1	0.0738	0.1424	0.5518	0.7419
S2	0.0473	0.278	0.5935	0.5316
T	0.0032	0.1553	0.5624	0.7239
V	0.1616	0.1895	0.5174	0.6338
W	0.0292	0.1535	0.6213	0.753
Y	0.503	0.1653	0.3536	0.5324
The data of genetic distance test for trnV1 from P. kessleri						The data of genetic distance test for trnV2 from P. kessleri
tRNAs types	p-value	Mean distance among isoacceptor tRNAs set (d mean)	Mean distance among tRNA under examination and isoacceptor tRNAs (d test)	The ratio (1- d mean/ d test)		tRNAs types	p-value	Mean distance among isoacceptor tRNAs set (d mean)	Mean distance among tRNA under examination and isoacceptor tRNAs (d test)	The ratio (1- d mean/ d test)
A	0.1006	0.1954	0.4795	0.5925		A	0.1174	0.1954	0.4912	0.6021
C	0.1472	0.2301	0.5687	0.5953		C	0.1762	0.2301	0.4829	0.5234
D	0.0537	0.23	0.5121	0.5508		D	0.1056	0.23	0.4825	0.5233
E	0.0002	0.1066	0.562	0.8103		E	0.0119	0.1066	0.5112	0.7915
F	0.0721	0.2585	0.6298	0.5895		F	0.0885	0.2585	0.6095	0.5758
G	0.0188	0.1227	0.5174	0.7629		G	0.041	0.1227	0.5002	0.7547
H	0.1156	0.2462	0.5855	0.5794		H	0.0716	0.2462	0.6247	0.6059
I	0.0774	0.2113	0.6178	0.658		I	0.0417	0.2113	0.6425	0.6711
K	0.0164	0.1353	0.496	0.7272		K	0.0225	0.1353	0.4042	0.6651
L1	0.3304	0.2828	0.5411	0.4774		L1	0.0595	0.2828	0.6124	0.5382
L2	0.0258	0.169	0.6043	0.7204		L2	0.0431	0.169	0.5604	0.6985
M	0.002	0.101	0.5825	0.8266		M	0.0226	0.101	0.5193	0.8054
N	0.0291	0.1613	0.6073	0.7343		N	0.0601	0.1613	0.567	0.7154
P	0.0148	0.1049	0.544	0.8072		P	0.0379	0.1049	0.4889	0.7855
Q	0.006	0.1216	0.5349	0.7726		Q	0.0143	0.1216	0.4428	0.7253
R	0.037	0.1668	0.5431	0.6928		R	0.037	0.1668	0.5557	0.6998
S1	0.0045	0.1424	0.5879	0.7578		S1	0.0117	0.1424	0.5702	0.7503
S2	0.085	0.278	0.6108	0.5449		S2	0.2528	0.278	0.4713	0.4102
T	0.0147	0.1553	0.6124	0.7464		T	0.0292	0.1553	0.5151	0.6985
V	0.7988	0.1895	0.2404	0.2119		V	0.7487	0.1895	0.24	0.2106
W	0.0464	0.1535	0.5773	0.7342		W	0.058	0.1535	0.5163	0.7027
Y	0.0419	0.1653	0.5933	0.7213		Y	0.0476	0.1653	0.5506	0.6997
The data of genetic distance test for trnF/I from P. kessleri
tRNAs types	p-value	Mean distance among isoacceptor tRNAs set (d mean)	Mean distance among tRNA under examination and isoacceptor tRNAs (d test)	The ratio (1- d mean/ d test)
A	0.0311	0.1954	0.5259	0.6284
C	0.1358	0.2301	0.574	0.5991
D	0.1045	0.23	0.5173	0.5554
E	0.0092	0.1066	0.5176	0.7941
F	0.0528	0.2585	0.5745	0.55
G	0.0398	0.1227	0.4196	0.7076
H	0.0678	0.2462	0.5653	0.5644
I	0.0897	0.2113	0.5481	0.6145
K	0.0029	0.1353	0.5557	0.7565
L1	0.231	0.2828	0.5825	0.5146
L2	0.0687	0.169	0.5624	0.6995
M	0.0431	0.101	0.5424	0.8138
N	0.0258	0.1613	0.6458	0.7502
P	0.029	0.1049	0.4433	0.7634
Q	0.0196	0.1216	0.6581	0.8152
R	0.0375	0.1668	0.5479	0.6955
S1	0.0232	0.1424	0.4987	0.7145
S2	0.075	0.278	0.6338	0.5614
T	0.0123	0.1553	0.5403	0.7126
V	0.1616	0.1895	0.5807	0.6737
W	0.0267	0.1535	0.4463	0.6562
Y	0.0476	0.1653	0.5374	0.6924
The data of genetic distance test for trnA1 from M. spinicaudatus						The data of genetic distance test for trnA2 from M. spinicaudatus
tRNAs types	p-value	Mean distance among isoacceptor tRNAs set (d mean)	Mean distance among tRNA under examination and isoacceptor tRNAs (d test)	The ratio (1- d mean/ d test)		tRNAs types	p-value	Mean distance among isoacceptor tRNAs set (d mean)	Mean distance among tRNA under examination and isoacceptor tRNAs (d test)	The ratio (1- d mean/ d test)
A	0.9995	0.1266	0.1298	0.0246		A	0.0003	0.1266	0.5688	0.7774
C	0.0002	0.1084	0.47	0.7693		C	0.0003	0.1084	0.6586	0.8354
D	0.0002	0.1001	0.5657	0.8231		D	0.0015	0.1001	0.4746	0.7891
E	0.002	0.1017	0.4367	0.767		E	0.0002	0.1017	0.6164	0.835
F	0.0015	0.1308	0.4564	0.7134		F	0.002	0.1308	0.5881	0.7776
G	0.0005	0.0806	0.4757	0.8305		G	0.0002	0.0806	0.5835	0.8618
H	0.019	0.1163	0.3744	0.6894		H	0.0008	0.1163	0.7251	0.8396
I	0.0022	0.1172	0.5093	0.7698		I	0.0015	0.1172	0.531	0.7792
K	0.0003	0.1109	0.4426	0.7495		K	0.0004	0.1109	0.6587	0.8317
L1	0.0005	0.065	0.5421	0.8801		L1	0.0001	0.065	0.6307	0.8969
L2	0.0004	0.0667	0.476	0.8599		L2	0.0005	0.0667	0.5611	0.8812
M	0.0012	0.071	0.5277	0.8655		M	0.0012	0.071	0.518	0.863
N	0.0003	0.1229	0.5993	0.795		N	7.3e-05	0.1229	0.5909	0.7921
P	0.0031	0.1564	0.5259	0.7026		P	0.0011	0.1564	0.6077	0.7426
Q	0.0003	0.0911	0.5131	0.8225		Q	0.0005	0.0911	0.5424	0.8321
R	0.0018	0.1916	0.5603	0.6581		R	0.0054	0.1916	0.4903	0.6093
S1	0.0027	0.106	0.4765	0.7774		S1	0.0025	0.106	0.4798	0.779
S2	0.0036	0.2246	0.5205	0.5685		S2	0.0057	0.2246	0.6211	0.6384
T	0.0004	0.1059	0.5705	0.8144		T	0.0032	0.1059	0.4205	0.7483
V	0.0095	0.1784	0.5116	0.6513		V	0.0016	0.1784	0.5714	0.6878
W	0.0003	0.0624	0.419	0.8511		W	4.15e-05	0.0624	0.5639	0.8894
Y	0.0032	0.1398	0.4725	0.7041		Y	0.0011	0.1398	0.6013	0.7675
The data of genetic distance test for trnM1 from M. spinicaudatus						The data of genetic distance test for trnM2 from M. spinicaudatus
tRNAs types	p-value	Mean distance among isoacceptor tRNAs set (d mean)	Mean distance among tRNA under examination and isoacceptor tRNAs (d test)	The ratio (1- d mean/ d test)		tRNAs types	p-value	Mean distance among isoacceptor tRNAs set (d mean)	Mean distance among tRNA under examination and isoacceptor tRNAs (d test)	The ratio (1- d mean/ d test)
A	0.001	0.1266	0.5751	0.7798		A	0.0003	0.1266	0.57	0.7779
C	0.0004	0.1084	0.5168	0.7902		C	0.0001	0.1084	0.6232	0.826
D	0.001	0.1001	0.4576	0.7813		D	0.0001	0.1001	0.6244	0.8397
E	0.0001	0.1017	0.5857	0.8263		E	0.0003	0.1017	0.5248	0.8062
F	0.0007	0.1308	0.6194	0.7888		F	0.0007	0.1308	0.641	0.7959
G	0.0003	0.0806	0.4629	0.8258		G	0.0001	0.0806	0.626	0.8712
H	0.0046	0.1163	0.6151	0.8109		H	0.0024	0.1163	0.5453	0.7867
I	0.0011	0.1172	0.4602	0.7453		I	0.0008	0.1172	0.6016	0.8052
K	0.001	0.1109	0.5602	0.8021		K	3.9e-05	0.1109	0.6272	0.8232
L1	0.0005	0.065	0.5361	0.8787		L1	0.0001	0.065	0.6199	0.8951
L2	2.85e-05	0.0667	0.5065	0.8684		L2	0.0001	0.0667	0.5407	0.8767
M	0.9999	0.071	0.0699	-0.015		M	0.0004	0.071	0.5038	0.8591
N	0.0005	0.1229	0.4909	0.7497		N	0.0001	0.1229	0.592	0.7925
P	0.0029	0.1564	0.5037	0.6895		P	0.0011	0.1564	0.5708	0.726
Q	0.0005	0.0911	0.5914	0.846		Q	0.0005	0.0911	0.5342	0.8295
R	3.75e-05	0.1916	0.4498	0.574		R	0.0005	0.1916	0.6545	0.7073
S1	0.0007	0.106	0.5814	0.8176		S1	0.0011	0.106	0.5971	0.8224
S2	0.0003	0.2246	0.5945	0.6222		S2	7.85e-06	0.2246	0.664	0.6618
T	0.0003	0.1059	0.5384	0.8034		T	5.78e-05	0.1059	0.7047	0.8498
V	0.0108	0.1784	0.5762	0.6904		V	0.0019	0.1784	0.593	0.6992
W	0.0005	0.0624	0.4429	0.8591		W	0.0003	0.0624	0.5328	0.8829
Y	0.0025	0.1398	0.6238	0.7759		Y	0.0025	0.1398	0.539	0.7406
The data of genetic distance test for trnI from Metacrangonyx sp. 4 MDMBR-2012
tRNAs types	p-value	Mean distance among isoacceptor tRNAs set (d mean)	Mean distance among tRNA under examination and isoacceptor tRNAs (d test)	The ratio (1- d mean/ d test)
A	0.0018	0.1266	0.5635	0.7753
C	5.1e-05	0.1084	0.4945	0.7807
D	4.86e-05	0.1001	0.4244	0.7642
E	0.0003	0.1017	0.4664	0.7819
F	0.0011	0.1308	0.5176	0.7473
G	0.0004	0.0806	0.4579	0.8239
H	0.0034	0.1163	0.4786	0.757
I	1	0.123	0.1724	0.2863
K	6.18e-07	0.1109	0.5257	0.7891
L1	0.0005	0.065	0.5043	0.8711
L2	1.77e-05	0.0667	0.5607	0.8811
M	0.0004	0.071	0.5551	0.8721
N	0.0017	0.1229	0.4153	0.7042
P	1.2e-08	0.1564	0.5095	0.693
Q	0.001	0.0911	0.4714	0.8068
R	0.0004	0.1916	0.5095	0.624
S1	0.0008	0.106	0.5237	0.7975
S2	0.0058	0.2246	0.5497	0.5914
T	0.0001	0.1059	0.4754	0.7773
V	0.0147	0.1784	0.4583	0.6107
W	0.0004	0.0624	0.417	0.8504
Y	0.0099	0.1398	0.4056	0.6553
The data of genetic distance test for trnI from M.remyi
tRNAs types	p-value	Mean distance among isoacceptor tRNAs set (d mean)	Mean distance among tRNA under examination and isoacceptor tRNAs (d test)	The ratio (1- d mean/ d test)
A	0.0009	0.1266	0.5713	0.7784
C	0.0011	0.1084	0.5194	0.7913
D	0.0017	0.1001	0.4733	0.7886
E	4.3e-05	0.1017	0.4483	0.7731
F	0.001	0.1308	0.5198	0.7484
G	0.0005	0.0806	0.488	0.8348
H	0.001	0.1163	0.5021	0.7684
I	0.9503	0.123	0.2002	0.3857
K	4.82e-06	0.1109	0.5734	0.8066
L1	0.0005	0.065	0.5291	0.8771
L2	0.0004	0.0667	0.5761	0.8843
M	0.0006	0.071	0.5806	0.8777
N	0.0022	0.1229	0.4397	0.7206
P	3.71e-08	0.1564	0.5321	0.7061
Q	0.0012	0.0911	0.4889	0.8137
R	0.0008	0.1916	0.5321	0.64
S1	0.0008	0.106	0.5338	0.8013
S2	0.0008	0.2246	0.6034	0.6278
T	0.0003	0.1059	0.4986	0.7877
V	0.0024	0.1784	0.5492	0.6751
W	0.0001	0.0624	0.472	0.8678
Y	0.0049	0.1398	0.4685	0.7016
The data of genetic distance test for trnH1 from P.cupicola						The data of genetic distance test for trnH2 from P.cupicola
tRNAs types	p-value	Mean distance among isoacceptor tRNAs set (d mean)	Mean distance among tRNA under examination and isoacceptor tRNAs (d test)	The ratio (1- d mean/ d test)		tRNAs types	p-value	Mean distance among isoacceptor tRNAs set (d mean)	Mean distance among tRNA under examination and isoacceptor tRNAs (d test)	The ratio (1- d mean/ d test)
A	1.6e-05	0.1461	0.4659	0.6865		A	3.01e-06	0.1461	0.4932	0.7038
C	3.88e-05	0.1353	0.5092	0.7343		C	0.0004	0.1353	0.3861	0.6496
D	7.08e-05	0.1176	0.4369	0.7308		D	5.36e-06	0.1176	0.5225	0.7749
E	3.27e-06	0.0896	0.4375	0.7952		E	1.56e-09	0.0896	0.5067	0.8232
F	0.0002	0.1596	0.4901	0.6745		F	6.61e-06	0.1596	0.616	0.741
G	3.36e-06	0.1178	0.5396	0.7817		G	2.31e-06	0.1178	0.5046	0.7665
H	0.9997	0.1708	0.1514	-0.1281		H	8.25e-05	0.1708	0.4367	0.6089
I	1.15e-06	0.1014	0.5508	0.8159		I	4.17e-06	0.1014	0.5741	0.8234
K	3.23e-05	0.1273	0.6049	0.7895		K	0.0002	0.1273	0.4661	0.7268
L1	2.06e-06	0.1253	0.5129	0.7558		L1	3.06e-06	0.1253	0.5181	0.7582
L2	5.26e-06	0.1253	0.5918	0.7883		L2	3.63e-05	0.1253	0.5517	0.773
M	2.5e-07	0.0656	0.5792	0.8867		M	7.27e-07	0.0656	0.6746	0.9027
N	1.8e-06	0.0897	0.6593	0.864		N	3.24e-05	0.0897	0.4994	0.8204
P	7.1e-06	0.1024	0.5432	0.8116		P	7.15e-06	0.1024	0.486	0.7894
Q	2.62e-05	0.1015	0.5135	0.8024		Q	7.71e-05	0.1015	0.471	0.7845
R	4.43e-05	0.1207	0.6578	0.8166		R	3.53e-06	0.1207	0.5215	0.7686
S1	1.27e-05	0.1171	0.5946	0.8031		S1	3.43e-05	0.1171	0.5542	0.7888
S2	4.78e-05	0.1479	0.5208	0.7159		S2	1.79e-08	0.1479	0.4807	0.6922
T	9.84e-06	0.098	0.3518	0.7215		T	4.44e-06	0.098	0.4548	0.7846
V	1.9e-05	0.1815	0.4595	0.6051		V	0.0001	0.1815	0.5651	0.6789
W	1.48e-05	0.0713	0.471	0.8485		W	5.4e-06	0.0713	0.5641	0.8735
Y	6.24e-06	0.1254	0.4064	0.6913		Y	0.1991	0.1254	0.1855	0.3238
The data of genetic distance test for trnQ1 from P.cupicola						The data of genetic distance test for trnQ2 from P.cupicola
tRNAs types	p-value	Mean distance among isoacceptor tRNAs set (d mean)	Mean distance among tRNA under examination and isoacceptor tRNAs (d test)	The ratio (1- d mean/ d test)		tRNAs types	p-value	Mean distance among isoacceptor tRNAs set (d mean)	Mean distance among tRNA under examination and isoacceptor tRNAs (d test)	The ratio (1- d mean/ d test)
A	3.34e-06	0.1461	0.5361	0.7276		A	1.43e-05	0.1461	0.5216	0.72
C	3.86e-05	0.1353	0.5474	0.7528		C	3.29e-05	0.1353	0.605	0.7764
D	7.73e-05	0.1176	0.4731	0.7514		D	1.09e-05	0.1176	0.5185	0.7732
E	2.09e-10	0.0896	0.3683	0.7567		E	3.42e-07	0.0896	0.3826	0.7658
F	2.83e-05	0.1596	0.5493	0.7095		F	2.63e-05	0.1596	0.5572	0.7136
G	1.65e-07	0.1178	0.5559	0.7881		G	1.64e-10	0.1178	0.5816	0.7975
H	9.01e-05	0.1708	0.5578	0.6938		H	9.08e-06	0.1708	0.5329	0.6795
I	6.07e-06	0.1014	0.6184	0.836		I	5.78e-06	0.1014	0.568	0.8215
K	9.03e-05	0.1273	0.5639	0.7742		K	7.51e-05	0.1273	0.4706	0.7295
L1	8.08e-06	0.1253	0.395	0.6829		L1	0.0036	0.1253	0.4034	0.6895
L2	5.29e-06	0.1253	0.6262	0.8		L2	4.31e-06	0.1253	0.6418	0.8048
M	1.98e-06	0.0656	0.5505	0.8808		M	8.29e-06	0.0656	0.5966	0.89
N	1.54e-05	0.0897	0.5629	0.8407		N	5.61e-06	0.0897	0.6244	0.8563
P	7.07e-06	0.1024	0.6142	0.8333		P	6.1e-06	0.1024	0.5694	0.8202
Q	0.9999	0.1015	0.0931	-0.0896		Q	0.1044	0.1015	0.2184	0.5354
R	1.24e-05	0.1207	0.641	0.8118		R	1.08e-05	0.1207	0.6752	0.8213
S1	0.0001	0.1171	0.419	0.7206		S1	2.84e-05	0.1171	0.5693	0.7943
S2	2.07e-05	0.1479	0.5651	0.7382		S2	6.03e-06	0.1479	0.5917	0.75
T	7.79e-07	0.098	0.4999	0.804		T	3.6e-05	0.098	0.5401	0.8186
V	3.58e-05	0.1815	0.5184	0.65		V	1.16e-05	0.1815	0.5046	0.6404
W	1.49e-05	0.0713	0.5321	0.8659		W	1.73e-06	0.0713	0.5702	0.8749
Y	1.28e-05	0.1254	0.498	0.7481		Y	4.45e-06	0.1254	0.5348	0.7654
The data of genetic distance test for trnI1 from P.cupicola						The data of genetic distance test for trnI2 from P.cupicola
tRNAs types	p-value	Mean distance among isoacceptor tRNAs set (d mean)	Mean distance among tRNA under examination and isoacceptor tRNAs (d test)	The ratio (1- d mean/ d test)		tRNAs types	p-value	Mean distance among isoacceptor tRNAs set (d mean)	Mean distance among tRNA under examination and isoacceptor tRNAs (d test)	The ratio (1- d mean/ d test)
A	7.95e-06	0.1461	0.5713	0.7443		A	2.36e-06	0.1461	0.5908	0.7528
C	9.37e-05	0.1353	0.4652	0.7092		C	9.37e-05	0.1353	0.5303	0.7449
D	8.1e-06	0.1176	0.5324	0.7791		D	6.98e-06	0.1176	0.5356	0.7804
E	9.87e-09	0.0896	0.5749	0.8441		E	2.91e-12	0.0896	0.5398	0.834
F	3.62e-05	0.1596	0.5401	0.7046		F	3.6e-05	0.1596	0.5486	0.7092
G	1.55e-05	0.1178	0.5413	0.7823		G	4.07e-06	0.1178	0.5703	0.7934
H	0.0002	0.1708	0.5776	0.7043		H	8.8e-07	0.1708	0.588	0.7095
I	1	0.1014	0.0787	-0.2888		I	0.4461	0.1014	0.1916	0.4708
K	2.69e-05	0.1273	0.5718	0.7773		K	8.33e-05	0.1273	0.6336	0.7991
L1	5.34e-06	0.1253	0.5391	0.7677		L1	4.09e-06	0.1253	0.5836	0.7854
L2	9.56e-06	0.1253	0.5656	0.7785		L2	5.26e-06	0.1253	0.5866	0.7865
M	7.33e-06	0.0656	0.4557	0.856		M	7.97e-07	0.0656	0.4453	0.8526
N	1.54e-05	0.0897	0.5491	0.8367		N	4.86e-06	0.0897	0.6128	0.8536
P	7.1e-06	0.1024	0.5617	0.8178		P	1.52e-05	0.1024	0.5188	0.8027
Q	8.41e-05	0.1015	0.4347	0.7665		Q	1.36e-05	0.1015	0.5702	0.822
R	0.0002	0.1207	0.5511	0.7811		R	1.73e-05	0.1207	0.4669	0.7416
S1	5.13e-05	0.1171	0.5384	0.7825		S1	4.61e-06	0.1171	0.5931	0.8026
S2	1.34e-05	0.1479	0.5047	0.7069		S2	6.99e-08	0.1479	0.5475	0.7298
T	1.37e-05	0.098	0.5112	0.8084		T	3.96e-05	0.098	0.4928	0.8012
V	5.72e-06	0.1815	0.4743	0.6174		V	7.59e-05	0.1815	0.5251	0.6544
W	5.36e-06	0.0713	0.497	0.8565		W	5.39e-06	0.0713	0.504	0.8585
Y	5.13e-06	0.1254	0.5459	0.7702		Y	5.12e-06	0.1254	0.5721	0.7807
The data of genetic distance test for trnC1 from P.cupicola						The data of genetic distance test for trnC2 from P.cupicola
tRNAs types	p-value	Mean distance among isoacceptor tRNAs set (d mean)	Mean distance among tRNA under examination and isoacceptor tRNAs (d test)	The ratio (1- d mean/ d test)		tRNAs types	p-value	Mean distance among isoacceptor tRNAs set (d mean)	Mean distance among tRNA under examination and isoacceptor tRNAs (d test)	The ratio (1- d mean/ d test)
A	1.78e-06	0.1461	0.5525	0.7356		A	9.51e-07	0.1461	0.5952	0.7546
C	1	0.1353	0.1239	-0.092		C	0.9998	0.1353	0.1571	0.1388
D	4.33e-06	0.1176	0.4726	0.7512		D	3.63e-07	0.1176	0.4975	0.7636
E	3.13e-06	0.0896	0.5177	0.8269		E	5.1e-06	0.0896	0.4545	0.8029
F	0.0002	0.1596	0.5179	0.6919		F	2.1e-05	0.1596	0.5496	0.7097
G	4.55e-06	0.1178	0.5615	0.7902		G	1.23e-07	0.1178	0.528	0.7769
H	8.03e-05	0.1708	0.4668	0.6341		H	1.09e-05	0.1708	0.5198	0.6714
I	2.75e-05	0.1014	0.4545	0.7769		I	6.54e-05	0.1014	0.3814	0.7341
K	2.35e-05	0.1273	0.56	0.7727		K	7.01e-05	0.1273	0.5538	0.7701
L1	1.2e-07	0.1253	0.484	0.7412		L1	6.61e-06	0.1253	0.5138	0.7562
L2	1.16e-28	0.1253	0.484	0.7412		L2	3.08e-05	0.1253	0.483	0.7407
M	7.04e-08	0.0656	0.5972	0.8901		M	5.79e-06	0.0656	0.5374	0.8779
N	1.5e-05	0.0897	0.5275	0.83		N	5.62e-06	0.0897	0.5809	0.8456
P	3.94e-05	0.1024	0.4669	0.7808		P	1.81e-05	0.1024	0.519	0.8028
Q	2.79e-05	0.1015	0.4298	0.7639		Q	7.06e-05	0.1015	0.4787	0.788
R	0.0002	0.1207	0.5374	0.7755		R	2.1e-07	0.1207	0.5573	0.7835
S1	6.11e-05	0.1171	0.5188	0.7743		S1	8.26e-05	0.1171	0.4989	0.7653
S2	2.36e-05	0.1479	0.4812	0.6925		S2	4.67e-05	0.1479	0.4991	0.7036
T	1.99e-06	0.098	0.5985	0.8363		T	5.76e-06	0.098	0.5871	0.8331
V	1.89e-05	0.1815	0.4656	0.6103		V	0.0002	0.1815	0.5033	0.6395
W	5.35e-06	0.0713	0.5008	0.8576		W	5.39e-06	0.0713	0.5141	0.8613
Y	0.0002	0.1254	0.3302	0.6201		Y	0.0002	0.1254	0.3488	0.6404
The data of genetic distance test for trnV from P. sorbasiensis
tRNAs types	p-value	Mean distance among isoacceptor tRNAs set (d mean)	Mean distance among tRNA under examination and isoacceptor tRNAs (d test)	The ratio (1- d mean/ d test)
A	4.77e-06	0.1461	0.5236	0.721
C	3.23e-05	0.1353	0.5316	0.7455
D	3.74e-06	0.1176	0.5563	0.7886
E	1.73e-07	0.0896	0.6704	0.8663
F	6.63e-06	0.1596	0.6193	0.7424
G	4.71e-08	0.1178	0.4798	0.7545
H	2.34e-06	0.1708	0.5689	0.6997
I	9.32e-06	0.1014	0.5701	0.8221
K	2.8e-05	0.1273	0.598	0.7871
L1	4.36e-06	0.1253	0.5958	0.7898
L2	1.57e-05	0.1253	0.5875	0.7868
M	3.22e-06	0.0656	0.5028	0.8695
N	1.48e-05	0.0897	0.5374	0.8331
P	2.99e-06	0.1024	0.5078	0.7984
Q	8.8e-06	0.1015	0.5762	0.8238
R	0.0059	0.1207	0.4462	0.7296
S1	3.75e-05	0.1171	0.6136	0.8092
S2	1.68e-05	0.1479	0.5286	0.7201
T	1.09e-06	0.098	0.5234	0.8128
V	0.2499	0.1815	0.2411	0.2473
W	1.45e-05	0.0713	0.5268	0.8646
Y	7.45e-08	0.1254	0.4999	0.7491
The data of genetic distance test for trnX1 from G. antarctica						The data of genetic distance test for trnX2 from G. antarctica
tRNAs types	p-value	Mean distance among isoacceptor tRNAs set (d mean)	Mean distance among tRNA under examination and isoacceptor tRNAs (d test)	The ratio (1- d mean/ d test)		tRNAs types	p-value	Mean distance among isoacceptor tRNAs set (d mean)	Mean distance among tRNA under examination and isoacceptor tRNAs (d test)	The ratio (1- d mean/ d test)
A	0.0964	0.2909	0.5312	0.4524		A	0.7544	0.2909	0.4827	0.3974
C	0.6772	0.3282	0.4898	0.3299		C	0.611	0.3282	0.5317	0.3827
D	0.2198	0.2883	0.4622	0.3762		D	0.1993	0.2883	0.4616	0.3754
E	0.1189	0.2625	0.5212	0.4964		E	0.1061	0.2625	0.5228	0.4979
F	0.2038	0.3191	0.5727	0.4428		F	0.2162	0.3191	0.568	0.4382
G	0.0135	0.2651	0.3483	0.2389		G	0.6557	0.2651	0.3476	0.2374
H	0.0357	0.3114	0.6368	0.511		H	0.0621	0.3114	0.5613	0.4452
I	0.0531	0.2287	0.5365	0.5737		I	0.0574	0.2287	0.5443	0.5798
K	0.0315	0.2824	0.595	0.5253		K	0.0127	0.2824	0.5631	0.4984
L1	0.1313	0.3538	0.5644	0.3732		L1	0.0447	0.3538	0.5657	0.3746
L2	0.0253	0.3374	0.628	0.4628		L2	0.1045	0.3374	0.5508	0.3874
M	0.0184	0.2154	0.5618	0.6167		M	0.0241	0.2154	0.5472	0.6064
N	0.0079	0.2245	0.6018	0.627		N	0.0101	0.2245	0.554	0.5948
P	0.0075	0.2837	0.5035	0.4365		P	0.0134	0.2837	0.5155	0.4497
Q	0.0093	0.1944	0.5638	0.6552		Q	0.0073	0.1944	0.5593	0.6524
R	0.0627	0.3012	0.5257	0.427		R	0.1416	0.3012	0.4774	0.369
S1	0.4657	0.3326	0.436	0.2372		S1	0.1893	0.3326	0.4829	0.3113
S2	0.3013	0.3429	0.5766	0.4052		S2	0.1706	0.3429	0.5328	0.3564
T	0.0274	0.2844	0.5257	0.459		T	0.0841	0.2844	0.4739	0.3999
V	0.1138	0.3831	0.6158	0.3779		V	0.0067	0.3831	0.5946	0.3557
W	0.0636	0.1889	0.2587	0.2699		W	0.3038	0.1889	0.2666	0.2914
Y	0.5249	0.3807	0.5564	0.3159		Y	0.0154	0.3807	0.5783	0.3417
The data of genetic distance test for trnI/trnN2 from Haploginglymus sp. JP-2016
tRNAs types	p-value	Mean distance among isoacceptor tRNAs set (d mean)	Mean distance among tRNA under examination and isoacceptor tRNAs (d test)	The ratio (1- d mean/ d test)
A	0.0855	0.2909	0.5302	0.4514
C	0.3026	0.3282	0.5391	0.3912
D	0.0979	0.2883	0.5287	0.4547
E	0.047	0.2625	0.6076	0.568
F	0.81	0.3191	0.532	0.4001
G	0.0007	0.2651	0.5846	0.5465
H	0.0629	0.3114	0.5969	0.4783
I	0.9648	0.2287	0.342	0.3312
K	0.042	0.2824	0.5208	0.4577
L1	0.0047	0.3538	0.5816	0.3917
L2	0.588	0.3374	0.5219	0.3535
M	0.0132	0.2154	0.4732	0.5449
N	0.0025	0.2245	0.5175	0.5663
P	0.0012	0.2837	0.5626	0.4957
Q	0.0032	0.1944	0.67	0.7099
R	0.0505	0.3012	0.5518	0.454
S1	0.0199	0.3326	0.5537	0.3994
S2	0.052	0.3429	0.6111	0.4389
T	0.0398	0.2844	0.5703	0.5013
V	0.3552	0.3831	0.5536	0.308
W	0.0249	0.1889	0.5433	0.6524
Y	0.585	0.3807	0.5862	0.3506
The data of genetic distance test for trnC1 from H. lucifugax						The data of genetic distance test for trnC2 from H. lucifugax
tRNAs types	p-value	Mean distance among isoacceptor tRNAs set (d mean)	Mean distance among tRNA under examination and isoacceptor tRNAs (d test)	The ratio (1- d mean/ d test)		tRNAs types	p-value	Mean distance among isoacceptor tRNAs set (d mean)	Mean distance among tRNA under examination and isoacceptor tRNAs (d test)	The ratio (1- d mean/ d test)
A	0.5591	0.2909	0.4725	0.3844		A	0.3506	0.2909	0.4773	0.3906
C	0.9591	0.3282	0.2952	-0.1119		C	0.9305	0.3282	0.2619	-0.2535
D	0.0538	0.2883	0.5473	0.4733		D	0.0401	0.2883	0.5558	0.4813
E	0.037	0.2625	0.5163	0.4916		E	0.3061	0.2625	0.4454	0.4108
F	0.5568	0.3191	0.5189	0.385		F	0.4166	0.3191	0.5131	0.378
G	0.0176	0.2651	0.5604	0.5269		G	0.0558	0.2651	0.4842	0.4524
H	0.1205	0.3114	0.5557	0.4396		H	0.0963	0.3114	0.5656	0.4494
I	0.0462	0.2287	0.584	0.6083		I	0.0104	0.2287	0.6023	0.6202
K	0.0198	0.2824	0.5246	0.4616		K	0.0135	0.2824	0.5824	0.515
L1	0.0294	0.3538	0.5236	0.3243		L1	0.0434	0.3538	0.5184	0.3175
L2	0.0466	0.3374	0.6086	0.4457		L2	0.093	0.3374	0.5942	0.4322
M	0.0142	0.2154	0.5814	0.6296		M	0.0373	0.2154	0.5161	0.5827
N	0.0087	0.2245	0.6025	0.6275		N	0.0011	0.2245	0.6776	0.6687
P	0.0472	0.2837	0.5803	0.5111		P	0.001	0.2837	0.6058	0.5317
Q	0.0257	0.1944	0.5063	0.616		Q	0.1	0.1944	0.4082	0.5238
R	0.1659	0.3012	0.512	0.4117		R	0.1103	0.3012	0.4986	0.3958
S1	0.1165	0.3326	0.5896	0.4359		S1	0.078	0.3326	0.5962	0.4422
S2	0.4434	0.3429	0.5109	0.3288		S2	0.3062	0.3429	0.5751	0.4037
T	0.0514	0.2844	0.5238	0.4571		T	0.014	0.2844	0.559	0.4912
V	0.0491	0.3831	0.6244	0.3865		V	0.1864	0.3831	0.5364	0.2857
W	0.0083	0.1889	0.5518	0.6577		W	0.0005	0.1889	0.5676	0.6673
Y	0.9887	0.3807	0.3782	-0.0066		Y	0.9634	0.3807	0.3434	-0.1086
The data of genetic distance test for trnV from O. nanseni
tRNAs types	p-value	Mean distance among isoacceptor tRNAs set (d mean)	Mean distance among tRNA under examination and isoacceptor tRNAs (d test)	The ratio (1- d mean/ d test)
A	0.131	0.2909	0.5322	0.4534
C	0.1318	0.3282	0.5828	0.4368
D	0.0671	0.2883	0.5322	0.4583
E	0.0685	0.2625	0.5449	0.5183
F	0.4063	0.3191	0.5662	0.4364
G	0.1947	0.2651	0.4296	0.3829
H	0.041	0.3114	0.6133	0.4923
I	0.12	0.2287	0.5648	0.595
K	0.0176	0.2824	0.5867	0.5186
L1	0.1781	0.3538	0.5823	0.3924
L2	0.2594	0.3374	0.5793	0.4176
M	0.0401	0.2154	0.5611	0.6162
N	0.0153	0.2245	0.6427	0.6507
P	0.0429	0.2837	0.4608	0.3844
Q	0.003	0.1944	0.5462	0.6441
R	0.0551	0.3012	0.5244	0.4256
S1	0.0364	0.3326	0.5612	0.4074
S2	0.064	0.3429	0.5853	0.4141
T	0.0285	0.2844	0.5249	0.4582
V	0.6102	0.3818	0.4441	0.1402
W	0.0265	0.1889	0.5455	0.6538
Y	0.1509	0.3807	0.582	0.3459
The data of genetic distance test for trnI from O. nanseni
tRNAs types	p-value	Mean distance among isoacceptor tRNAs set (d mean)	Mean distance among tRNA under examination and isoacceptor tRNAs (d test)	The ratio (1- d mean/ d test)
A	0.0417	0.2909	0.5594	0.48
C	0.2321	0.3282	0.5486	0.4017
D	0.0019	0.2883	0.5325	0.4586
E	0.0255	0.2625	0.637	0.588
F	0.2007	0.3191	0.5965	0.465
G	0.0025	0.2651	0.63	0.5792
H	0.0562	0.3114	0.6744	0.5382
I	0.2451	0.2287	0.5321	0.5701
K	0.035	0.2824	0.603	0.5316
L1	0.0585	0.3538	0.5758	0.3856
L2	0.4693	0.3374	0.5307	0.3643
M	0.006	0.2154	0.5847	0.6317
N	0.0013	0.2245	0.5818	0.6142
P	0.0071	0.2837	0.6303	0.5499
Q	0.0004	0.1944	0.6689	0.7094
R	0.014	0.3012	0.6133	0.5088
S1	0.0031	0.3326	0.5849	0.4314
S2	0.1095	0.3429	0.6183	0.4453
T	0.0162	0.2844	0.6335	0.5511
V	0.0532	0.3831	0.6072	0.3691
W	0.0079	0.1889	0.5863	0.6779
Y	0.0608	0.3807	0.556	0.3153
The data of genetic distance test for trnQ1 from P. japonica						The data of genetic distance test for trnQ2 from P. japonica
tRNAs types	p-value	Mean distance among isoacceptor tRNAs set (d mean)	Mean distance among tRNA under examination and isoacceptor tRNAs (d test)	The ratio (1- d mean/ d test)		tRNAs types	p-value	Mean distance among isoacceptor tRNAs set (d mean)	Mean distance among tRNA under examination and isoacceptor tRNAs (d test)	The ratio (1- d mean/ d test)
A	0.343	0.2909	0.5017	0.4202		A	0.2363	0.2909	0.5091	0.4286
C	0.2381	0.3282	0.5471	0.4001		C	0.5793	0.3282	0.5032	0.3478
D	0.0531	0.2883	0.5552	0.4807		D	0.0396	0.2883	0.5283	0.4543
E	0.7644	0.2625	0.3827	0.3142		E	0.0249	0.2625	0.6515	0.5971
F	0.2021	0.3191	0.5658	0.436		F	0.187	0.3191	0.5824	0.452
G	0.0384	0.2651	0.5357	0.5051		G	0.0254	0.2651	0.6154	0.5692
H	0.1258	0.3114	0.5124	0.3923		H	0.4719	0.3114	0.4855	0.3586
I	0.071	0.2287	0.668	0.6576		I	0.0362	0.2287	0.5736	0.6012
K	0.0076	0.2824	0.6036	0.5321		K	0.008	0.2824	0.5799	0.5129
L1	0.7684	0.3538	0.4661	0.2409		L1	0.0603	0.3538	0.5946	0.4049
L2	0.0716	0.3374	0.6467	0.4783		L2	0.0402	0.3374	0.6326	0.4667
M	0.0173	0.2154	0.6763	0.6816		M	0.0172	0.2154	0.5793	0.6282
N	0.0447	0.2245	0.5703	0.6064		N	0.0223	0.2245	0.5712	0.607
P	0.0264	0.2837	0.5843	0.5145		P	0.0357	0.2837	0.5102	0.444
Q	0.9971	0.1944	0.1477	-0.316		Q	0.0344	0.1944	0.594	0.6727
R	0.0434	0.3012	0.6119	0.5077		R	0.73	0.3012	0.3604	0.1641
S1	0.0311	0.3326	0.5858	0.4323		S1	0.3861	0.3326	0.5165	0.3562
S2	0.0733	0.3429	0.5906	0.4193		S2	0.205	0.3429	0.5342	0.3581
T	0.0636	0.2844	0.5385	0.4719		T	0.0224	0.2844	0.5774	0.5074
V	0.0267	0.3831	0.622	0.3841		V	0.0555	0.3831	0.6064	0.3682
W	0.0037	0.1889	0.6058	0.6883		W	0.0003	0.1889	0.5876	0.6786
Y	0.7203	0.3807	0.5199	0.2678		Y	0.8577	0.3807	0.5059	0.2475
The data of genetic distance test for trnL2-1 from P. daejeonensis						The data of genetic distance test for trnL2-2 from P. daejeonensis
tRNAs types	p-value	Mean distance among isoacceptor tRNAs set (d mean)	Mean distance among tRNA under examination and isoacceptor tRNAs (d test)	The ratio (1- d mean/ d test)		tRNAs types	p-value	Mean distance among isoacceptor tRNAs set (d mean)	Mean distance among tRNA under examination and isoacceptor tRNAs (d test)	The ratio (1- d mean/ d test)
A	0.7197	0.4032	0.565	0.2864		A	0.2221	0.4032	0.6068	0.3355
C	0.3714	0.3676	0.5665	0.3511		C	0.1901	0.3676	0.6077	0.395
D	0.1653	0.3032	0.5817	0.4787		D	0.0771	0.3032	0.5788	0.4761
E	0.044	0.1657	0.6032	0.7253		E	0.0779	0.1657	0.5721	0.7104
F	0.1519	0.3188	0.5634	0.4341		F	0.3927	0.3188	0.5401	0.4096
G	0.1508	0.2585	0.547	0.5275		G	0.1508	0.2585	0.5969	0.567
H	0.1893	0.3568	0.6014	0.4067		H	0.2234	0.3568	0.5747	0.3791
I	0.9095	0.4267	0.5242	0.186		I	0.1979	0.4267	0.6406	0.3339
K	0.1078	0.2896	0.4815	0.3986		K	0.1492	0.2896	0.5791	0.4999
L1	0.8219	0.3655	0.4941	0.2602		L1	0.5967	0.3655	0.5403	0.3236
L2	0.9808	0.2964	0.2886	-0.027		L2	0.5054	0.2964	0.4611	0.3572
M	0.1453	0.1995	0.4931	0.5954		M	0.0858	0.1995	0.5594	0.6434
N	0.2055	0.3164	0.5858	0.4598		N	0.5302	0.3164	0.4716	0.329
P	0.0974	0.2952	0.52	0.4323		P	0.0857	0.2952	0.5472	0.4605
Q	0.1469	0.2223	0.5962	0.627		Q	0.1508	0.2223	0.6171	0.6397
R	0.0188	0.3746	0.5901	0.3652		R	0.9684	0.3746	0.4935	0.2409
S1	0.4011	0.3543	0.5044	0.2975		S1	0.234	0.3543	0.557	0.3638
S2	0.2758	0.3924	0.6126	0.3594		S2	0.3854	0.3924	0.6171	0.3641
T	0.3431	0.2888	0.5598	0.4841		T	0.5143	0.2888	0.5118	0.4357
V	0.481	0.3673	0.5538	0.3368		V	0.6783	0.3673	0.5786	0.3653
W	0.1864	0.2272	0.5583	0.5931		W	0.1357	0.2272	0.5493	0.5864
Y	0.921	0.4222	0.5412	0.2199		Y	0.9162	0.4222	0.5724	0.2624
The data of genetic distance test for trnW1 from S. foliates						The data of genetic distance test for trnW2 from S. foliates
tRNAs types	p-value	Mean distance among isoacceptor tRNAs set (d mean)	Mean distance among tRNA under examination and isoacceptor tRNAs (d test)	The ratio (1- d mean/ d test)		tRNAs types	p-value	Mean distance among isoacceptor tRNAs set (d mean)	Mean distance among tRNA under examination and isoacceptor tRNAs (d test)	The ratio (1- d mean/ d test)
A	0.8832	0.4032	0.54	0.2534		A	0.7345	0.4032	0.5658	0.2874
C	0.6528	0.3676	0.511	0.2806		C	0.4493	0.3676	0.5623	0.3462
D	0.2309	0.3032	0.5931	0.4888		D	0.1508	0.3032	0.5742	0.4719
E	0.1369	0.1657	0.5389	0.6926		E	0.0816	0.1657	0.57	0.7093
F	0.1919	0.3188	0.5259	0.3937		F	0.2999	0.3188	0.5881	0.4579
G	0.89	0.2585	0.3024	0.1453		G	0.1322	0.2585	0.529	0.5115
H	0.1102	0.3568	0.5508	0.3522		H	0.1472	0.3568	0.6661	0.4644
I	0.9261	0.4267	0.608	0.2982		I	0.6674	0.4267	0.6795	0.372
K	0.0761	0.2896	0.5587	0.4816		K	0.0483	0.2896	0.5863	0.5061
L1	0.5254	0.3655	0.5638	0.3517		L1	0.1979	0.3655	0.6437	0.4322
L2	0.045	0.2964	0.5418	0.4529		L2	0.1301	0.2964	0.6129	0.5164
M	0.1508	0.1995	0.5107	0.6094		M	0.076	0.1995	0.581	0.6567
N	0.1508	0.3164	0.6431	0.508		N	0.1034	0.3164	0.6079	0.4794
P	0.0323	0.2952	0.5563	0.4694		P	0.1219	0.2952	0.6201	0.524
Q	0.1508	0.2223	0.5593	0.6025		Q	0.1508	0.2223	0.57	0.6099
R	0.6153	0.3746	0.5648	0.3367		R	0.3209	0.3746	0.6325	0.4077
S1	0.3811	0.3543	0.4832	0.2666		S1	0.2561	0.3543	0.5364	0.3394
S2	0.2273	0.3924	0.6409	0.3877		S2	0.2101	0.3924	0.5787	0.3218
T	0.2135	0.2888	0.5514	0.4763		T	0.2234	0.2888	0.6187	0.5332
V	0.5375	0.3673	0.5942	0.3819		V	0.3861	0.3673	0.6203	0.408
W	0.999	0.2272	0.2372	0.0424		W	0.1899	0.2272	0.4484	0.4933
Y	0.3565	0.4222	0.6387	0.339		Y	0.762	0.4222	0.6066	0.304
The data of genetic distance test for trnY from S. foliates
tRNAs types	p-value	Mean distance among isoacceptor tRNAs set (d mean)	Mean distance among tRNA under examination and isoacceptor tRNAs (d test)	The ratio (1- d mean/ d test)
A	0.8024	0.4032	0.5849	0.3106
C	0.3613	0.3676	0.5731	0.3585
D	0.1592	0.3032	0.5511	0.4498
E	0.041	0.1657	0.6104	0.7285
F	0.2578	0.3188	0.5608	0.4314
G	0.088	0.2585	0.591	0.5627
H	0.2421	0.3568	0.6086	0.4137
I	0.9309	0.4267	0.5242	0.186
K	0.1203	0.2896	0.435	0.3342
L1	0.4986	0.3655	0.5737	0.363
L2	0.375	0.2964	0.4425	0.3301
M	0.139	0.1995	0.547	0.6353
N	0.205	0.3164	0.5052	0.3737
P	0.0323	0.2952	0.5864	0.4966
Q	0.0449	0.2223	0.5597	0.6028
R	0.4954	0.3746	0.5747	0.3482
S1	0.1586	0.3543	0.5636	0.3713
S2	0.1281	0.3924	0.6615	0.4068
T	0.1641	0.2888	0.5699	0.4932
V	0.19	0.3673	0.7334	0.4993
W	0.0804	0.2272	0.5804	0.6086
Y	0.9613	0.4222	0.4858	0.1309
The data of genetic distance test for trnS1 from S. indentatus
tRNAs types	p-value	Mean distance among isoacceptor tRNAs set (d mean)	Mean distance among tRNA under examination and isoacceptor tRNAs (d test)	The ratio (1- d mean/ d test)
A	0.1499	0.4032	0.6317	0.3617
C	0.3894	0.3676	0.5554	0.338
D	0.427	0.3032	0.4908	0.3822
E	0.058	0.1657	0.5158	0.6788
F	0.1364	0.3188	0.6331	0.4964
G	0.0531	0.2585	0.4832	0.4651
H	0.0978	0.3568	0.6221	0.4264
I	0.0705	0.4267	0.6264	0.3188
K	0.1293	0.2896	0.5659	0.4882
L1	0.1965	0.3655	0.6272	0.4173
L2	0.0707	0.2964	0.5273	0.4379
M	0.082	0.1995	0.5475	0.6357
N	0.1612	0.3164	0.5868	0.4608
P	0.0303	0.2952	0.5612	0.474
Q	0.0363	0.2223	0.5432	0.5907
R	0.56	0.3746	0.5609	0.3321
S1	0.7949	0.3543	0.3684	0.0382
S2	0.2467	0.3924	0.5662	0.3069
T	0.1763	0.2888	0.5051	0.4282
V	0.2024	0.3673	0.5617	0.3462
W	0.1292	0.2272	0.5016	0.547
Y	0.4389	0.4222	0.625	0.3245
