# Supplementary material for: Bioinformatic tools for tRNA gene analyses in mitochondrial DNA sequence data
Source: Data Brief. 2020 Feb 22;29:105284. doi: 10.1016/j.dib.2020.105284 (PMC7049592; doi:10.1016/j.dib.2020.105284)
Supplement: Multimedia component 1 — Table S1. Pairwise identity analysis of tRNA genes of interest from mt genomes of amphipods. The maximum p-value and the minimum genetic distance ratio value indicate the isoacceptor type of the tested tRNA gene. Table S2. Comparison of different modes of tRNA gene alignment in different groups of amphipods. AIC is Akaike Information Criterion estimated for the current alignment mode. BIC is Bayesian Information Criterion estimated for the current alignment mode. Δ BIC is the difference between the BIC value of the current alignment mode and the BIC value of the best alignment mode (defined based on the minimum BIC value). [file mmc1.zip › TableS2.xlsx]

## Sheet: Лист1
Mode of alignment of tRNA genes sequences	Best models of nucleotide sequence evolution	Mean Ln	AIC	BIC	∆ BIC
Baikalian amphipods (220 tRNA genes)
Mafft, entire sequence	HKY+G	-6477.78	13839.5	14914	0
ClustalW, entire sequence	HKY+G	-6555.62	13995.2	14969.7	55.72
ClustalW, secondary structure consideration	TrN+I+G	-6504.01	13896	15186	271.98
T-coffee, entire sequence	HKY+G	-6727.61	14339.2	15403	489.01
Mafft, secondary structure consideration	TPM3+G	-6755.53	14391.1	15519.4	605.39
T-coffee, secondary structure consideration	TPM3u+G	-7216.93	15319.9	16465	1551.03
Metacrangonyx species (439 tRNA genes)
ClustalW, entire sequence	TPM3u+I+G	-7210.55	16185.1	18263.7	0
ClustalW, secondary structure consideration	HKY+G	-7063.93	15887.9	18355.4	91.67
Mafft, entire sequence	TPM2u+G	-7310.55	16383.1	18762.2	498.5
Mafft, secondary structure consideration	HKY+I+G	-7425.37	16612.8	18853.4	589.65
T-coffee, secondary structure consideration	HKY+G	-7723.26	17206.5	19583	1319.22
T-coffee, entire sequence	TrN+G	-8381.57	18525.2	20765.8	2502.06
Pseudoniphargus species (705 tRNA genes)
ClustalW, entire sequence	TPM2u+G	-9426.35	21678.7	25079.4	0
ClustalW, secondary structure consideration	TPM2u+G	-9519.22	21864.4	25872.1	792.69
Mafft, entire sequence	TPM2+G	-9761.99	22344	26031.3	951.89
Mafft, secondary structure consideration	TPM2u+I+G	-9882.74	22591.5	26107.9	1028.52
T-coffee, secondary structure consideration	TIM2+I+G	-9942.62	22715.2	26523.5	1444.09
T-coffee, entire sequence	TPM2u+G	-10311.1	23448.2	27184.8	2105.34
Amphipod species group 1 (308 tRNA genes)
Mafft, entire sequence	GTR+G	-9918.89	21081.8	22571.1	0
ClustalW, entire sequence	TVM+G	-10069.2	21380.5	22939.8	368.6
T-coffee, secondary structure consideration	TIM2+I+G	-10127.5	21496.9	23114.8	543.6
Mafft, secondary structure consideration	TVM+I+G	-10211.9	21667.8	23201.5	630.4
ClustalW, secondary structure consideration	TVM+G	-10124.8	21491.5	23277	705.85
T-coffee, entire sequence	TIM1+G	-10577.5	22394.9	24057.8	1486.68
Amphipod species group 2 (198 tRNA genes)
ClustalW, entire sequence	TIM2+G	-7848.97	16498	17440.6	0
Mafft, secondary structure consideration	TIM2+G	-7879.3	16558.6	17545	104.34
Mafft, entire sequence	TVM+G	-7904.94	16611.9	17600.7	160.06
T-coffee, entire sequence	TIM2+G	-7940.02	16680.1	17778	337.38
ClustalW, secondary structure consideration	TIM2+G	-7925.9	16651.8	17795.7	355.09
T-coffee, secondary structure consideration	TPM2+G	-8281.4	17354.8	18386.5	945.82
