# Supplementary material for: Bioinformatic tools for tRNA gene analyses in mitochondrial DNA sequence data
Source: Data Brief. 2020 Feb 22;29:105284. doi: 10.1016/j.dib.2020.105284 (PMC7049592; doi:10.1016/j.dib.2020.105284)
Supplement: Multimedia component 2 [file mmc2.xml]

<?xml version="1.0" encoding="utf-8" standalone="no"?>
<data>
  <datasets>
    <author>era_85@inbox.ru;elena_romanova@lin.irk.ru</author>
    <type>1</type>
    <dataset>
      <name>Bioinformatic tools for tRNA genes analyses in mitochondrial DNA sequence data</name>
      <caption />
      <description>script_best_alignment.zip - archive that contains R script for testing the best sequence alignment, its input and output files. 
script_gen_distances.zip - archive that contains R script estimation of tested tRNA gene sequence resemblance to certain isoacceptor type, its input and output files.</description>
      <filetype>
        <name />
      </filetype>
      <filesize />
      <source>0</source>
      <sourcename>Original Data</sourcename>
      <access>
        <type>1</type>
        <name>Data available in data repository</name>
        <reponame>GitHub</reponame>
        <PersistentId />
        <deeplinkurl>https://github.com/barnsys/trna_data</deeplinkurl>
      </access>
    </dataset>
  </datasets>
</data>
